# Supplementary material for: Da‐Bu‐Yin‐Wan and Qian‐Zheng‐San Alleviate Parkinson's Disease by Activating the Keap1/Nrf2/HO‐1 Pathway to Positively Regulate Oxidative Stress
Source: CNS Neurosci Ther. 2025 Dec 9;31(12):e70681. doi: 10.1002/cns.70681 (PMC12686966; doi:10.1002/cns.70681)
Supplement: Supplementary file 2 — Table S1: Qualitative and quantitative results of BYQZF components. [file CNS-31-e70681-s001.xlsx]

## Sheet: Sheet1
Adducts	Formula	Mass Error (ppm)	Metabolites name	Fragment Ions	theoretical m/z	Measured m/z
M+H-H2O	C6H6O3	2.75	5-Hydroxymethyl-2-furancarboxaldehyde	81.0703, 86.5063, 87.0043, 94.0417, 109.0287, 109.0648, 109.0763, 109.1016, 110.0603, 112.5626	109.028	109.029
M+H	C6H7NO	-2.73	3-Hydroxy-2-Methylpyridine	110.06029	110.061	110.06
M+H	C5H11NO2	-0.85	Betaine	58.06576, 59.07359, 118.0864	118.087	118.086
M+H	C6H11NO2	0.77	Pipecolic acid	70.06577, 84.04494, 84.08131, 97.00785, 130.05002, 130.06557, 130.08644	130.086	130.086
M+H	C7H7NO2	0.72	Trigonelline	94.06548, 96.04475, 138.05478	138.055	138.055
M-H	C9H8O3	1.23	(E)-m-Coumaric acid	119.05013, 162.89334, 163.00487, 163.03972	163.04	163.04
M-H	C6H12O6	0.56	L-Glucose	71.0138, 72.9930, 75.0087, 85.0294, 89.0243, 101.0243, 113.0244, 131.0350, 161.0454, 179.0559	179.056	179.056
M+H-H2O	C9H13NO2	4	D-synephrine	61.0112, 91.0547, 102.0553, 104.0532, 119.0493, 133.0317, 135.0678, 150.0268, 150.0780, 150.0911	150.091	150.091
M-H	C6H14O6	1.1	Allitol	59.01371, 71.01376, 73.02943, 85.02946, 89.02436, 101.0243, 113.0243, 119.03484, 163.06099, 181.07158	181.071	181.072
M+H	C5H5N5O	1.32	Guanine	152.05675, 152.07005, 153.04056	152.056	152.057
M-H	C9H18N2O3	0.99	L-Alanyl-L-leucine	54.99144, 60.66336, 89.02402, 95.8791, 103.92012, 116.92848, 130.08675, 157.13441, 201.07747, 201.12558	201.124	201.124
M-H	C16H14O4	0.74	2'-O-Methylisoliquiritigenin	62.96404, 251.10805, 253.04893, 254.05727, 269.0813, 269.13055, 269.21146	269.082	269.082
M+H	C14H8N2O	0.9	Canthin-6-one	221.07071	221.071	221.071
M+FA-H	C8H12N2O6	4.33	Kifunensine	209.07925, 277.06607	277.065	277.067
M-H	C17H17NO3	1.42	N-(p-Hydroxyphenyl)ethyl p-hydroxycinnamide	119.05003, 162.05612, 237.99905, 282.11316	282.113	282.113
M+H	C13H11NO3	1.3	gamma-Fagarine	215.05739, 230.08083	230.081	230.081
M-H	C18H19NO4	0.64	Moupinamide	148.05325, 178.05086, 297.10114, 305.13791, 305.18076, 312.12415	312.124	312.124
M-H	C20H21NO4	0.89	(R)-Canadine	293.06973, 308.0921, 323.11591, 338.13956, 339.14136	338.139	338.14
M+NH4	C16H30O	1.56	Bombykol	120.98743, 256.26328	256.263	256.263
M+H	C14H13NO4	1.54	Skimmianine	227.05742, 245.06766, 260.09128	260.091	260.091
M-H	C16H18O9	0.85	Cryptochlorogenic acid	173.04539, 179.03494, 191.05602, 353.08765	353.087	353.088
M+H	C10H13N5O4	1.49	Vidarabine	136.06175, 268.10361	268.103	268.104
M-H	C17H20O9	1.36	5-Feruloylquinic acid	134.03717, 193.05046, 367.10312	367.103	367.103
M-H	C16H24O10	1.07	8-Epiloganic acid	89.0242, 102.9569, 151.0765, 169.0869, 179.0351, 201.0164, 213.0767, 375.0698, 375.1292, 376.1326	375.129	375.129
M-H2O-H	C17H24O11	-0.52	Secoxyloganin	85.0294, 112.98545, 129.01918, 134.03711, 191.05585, 193.05034, 209.06644, 385.11359, 386.11697	385.114	385.114
M+FA-H	C20H23NO4	0.78	Isocorydine	310.108, 325.13159, 326.13815, 340.15485, 341.15799	386.16	386.161
M+FA-H	C15H24O9	0.51	Ajugol	167.07132, 188.91219, 278.85165, 347.13293, 393.14014, 394.14038	393.14	393.14
M+H	C17H19NO3	2.1	7-Isoquinolinol, 1,2,3,4-tetrahydro-1-((4-hydroxyphenyl)methyl)-6-methoxy-, (R)-	107.04966, 269.11707, 286.04236, 286.1431	286.143	286.143
M+FA-H	C16H20O9	1	Cis-Ferulic acid 4-O-beta-D-glucopyranoside	129.97577, 137.02399, 178.02698, 193.05038, 269.10205, 305.1391, 355.10266, 401.10254, 401.14563	401.108	401.108
M-H	C19H20O10	1.23	(1s)-1,5-anhydro-1-[2,4,6-trihydroxy-3-(4-hydroxybenzoyl)phenyl]-d-glucitol	193.01376, 245.04546, 287.05569, 317.06677, 407.09952	407.097	407.098
M+FA-H	C15H22O10	0.74	Danmelittoside	139.5642, 155.0349, 161.0456, 179.0557, 181.0499, 199.0615, 210.9000, 305.1759, 361.1139, 407.1189	407.119	407.119
M+FA-H	C15H22O10	0.74	(2R,3S,4R,5R,6S)-2-[[(1R,2R,4R,5R,6S,10R)-5-Hydroxy-2-(hydroxymethyl)-3,9-dioxatricyclo[4.4.0.02,4]dec-7-en-10-yl]oxy]-6-(hydroxymethyl)oxane-3,4,5-triol	163.0397, 167.0209, 169.0508, 181.0506, 191.0189, 193.0239, 199.0611, 305.1697, 361.1141, 407.1204	407.119	407.119
M-H	C19H18O11	0.47	Mangiferol	259.02438, 271.02454, 301.03516, 331.04572, 421.07748, 422.08118	421.077	421.077
M+Na	C14H20O6	1.63	Phenylethyl-beta-D-galactoside	85.02887, 90.97708, 127.03854, 232.06987, 307.082, 307.1153, 308.11554	307.114	307.115
M-H	C21H20O10	0.7	Vitexin	283.06119, 311.05612, 341.06595, 431.09775, 432.10172	431.098	431.098
M+FA-H	C19H30O8	0.7	Roseoside	161.0450, 167.0346, 179.0562, 211.7270, 225.0602, 363.0673, 385.1863, 431.0551, 431.1298, 431.1953	431.192	431.192
M+H	C19H23NO3	1.91	Armepavine	107.04942, 314.1745, 315.17761	314.174	314.175
M+	C19H16NO4+	2.17	Groenlandicine	307.0831, 322.10663, 323.10999	322.106	322.107
M+Na	C14H20O7	1.55	Salidroside	209.00868, 305.2294, 323.10892, 323.20563, 324.11081	323.109	323.11
M+H	C18H15O4P	1.53	TRIPHENYL PHOSPHATE	98.9844, 153.0694, 174.9925, 208.1550, 233.0352, 305.2205, 310.3083, 327.0773, 327.1744, 327.2504	327.077	327.078
M+H	C19H21NO4	1.22	Salutaridine	313.13022, 328.05707, 328.15378, 329.1582	328.154	328.154
M+	[C20H20NO4]+	2.07	Columbamine	294.11185, 322.10675, 323.11444, 338.13797, 339.14093	338.137	338.138
M+	C20H24NO4+	1.75	Phellodendrine	192.10164, 342.16925, 343.17267	342.169	342.169
M-H	C22H22O12	1.05	Isorhamnetin 3-glucoside	151.00377, 175.00432, 207.85907, 300.02713, 301.03479, 305.16934, 314.04288, 477.10403, 478.11111	477.103	477.103
M+Na	C18H19NO5	-5.4	N-trans-Feruloyloctopamine	308.09116, 336.08594, 337.09369, 352.11737, 353.12039	352.119	352.117
M+Na	C14H18O9	1.7	Vanillic acid 4-beta-D-glucoside	89.18899, 90.9769, 132.16197, 195.18404, 210.40289, 305.23886, 353.08347, 354.08096	353.083	353.084
M+Na	C12H22O11	1.92	Turanose	203.05237, 365.10468	365.104	365.105
M+Na	C16H22O8	1.64	Coniferin	365.12027, 366.12381	365.12	365.12
M+H	C17H20O9	1.9	4-Feruloylquinic acids	145.02826, 177.05444	369.117	369.117
M+Na	C20H17NO5	1.6	Oxyberberine	344.05176, 359.0755, 374.099, 375.10135	374.099	374.099
M+Na	C16H18O9	1.59	Chlorogenic acid	377.08359, 378.08655	377.083	377.084
M+Na	C16H20O9	1.85	Gentiopicrin	379.09924, 380.09949	379.099	379.099
M+Cl	C18H32O16	0.56	Melezitose	89.02435, 101.0243, 179.05595, 341.10852, 383.11926, 443.14044, 503.16177, 539.13831, 540.14148	539.138	539.138
M+FA-H	C18H32O16	0	alpha-Maltotriose	161.0455, 179.0559, 221.0664, 341.1084, 383.1191, 413.1303, 443.1400, 503.1616, 504.1648, 549.1642	549.167	549.167
M+Na	C17H20O9	1.79	Feruloyl quinic acid (isomer of 887, 888)	391.09918, 392.1022	391.099	391.099
M+NH4	C16H24O10	0.76	(1S,4aS,7S,7aS)-7-hydroxy-7-methyl-1-[(2S,3R,4S,5S,6R)-3,4,5-trihydroxy-6-(hydroxymethyl)oxan-2-yl]oxy-4a,5,6,7a-tetrahydro-1H-cyclopenta[c]pyran-4-carboxylic acid	215.0911, 216.2855, 274.5043, 305.2097, 305.2425, 306.9929, 378.7056, 394.1655, 394.3013, 407.8776	394.17	394.171
M+Na	C17H24O9	1.77	Syringin	395.13065, 396.13376	395.13	395.131
M+Na	C16H22O10	1.76	Geniposidic acid	397.11005, 398.11087	397.109	397.11
M-H	C25H28O16	0.17	Neomangiferin	301.03506, 331.04556, 463.08823, 583.13037, 584.13495	583.13	583.13
M+K	C17H20O9	1.47	Methyl chlorogenate	93.5119, 116.6447, 177.0544, 206.2715, 269.1144, 305.2247, 322.9406, 407.0738, 407.1680, 415.8454	407.073	407.073
M-H	C29H36O15	0	Isoacteoside	113.02454, 161.02422, 623.19879, 624.20496	623.198	623.198
M+Na	C19H18O11	1.8	Norswertianolin	427.06308, 445.07336	445.072	445.073
M+FA-H	C27H42O20	-0.96	Rehmannioside D	179.0558, 181.0501, 221.0667, 263.0768, 323.0977, 341.1088, 505.1551, 685.2195, 686.2181, 731.2246	731.227	731.226
M+H	C26H30O7	1.32	Obacunone	50.57693, 161.05984, 211.201, 305.23718, 409.2002, 411.21521, 419.18454, 437.19449, 455.20581	455.205	455.206
M+Na	C27H28N2O4	1.07	Aurantiamide acetate	105.03367, 208.43652, 305.21365, 467.19357	467.193	467.194
M+H	C26H30O8	1.06	Linonin	95.01288, 161.05974, 367.18979, 409.20093, 425.19568, 427.21091, 471.20065, 472.20456	471.2	471.201
M-H	C35H46O20	-1.4	Echinacoside	161.02441, 208.13896, 305.15286, 623.22406, 785.09552, 785.25049, 786.25684	785.253	785.252
M+FA-H	C39H64O13	-1.02	Timosaponin AIII	101.02434, 739.42859, 740.4328	785.434	785.434
M+FA-H	C34H46O18	-1.14	Eleutheroside E	181.05067, 208.76152, 305.15573, 402.13312, 417.15536, 579.20923, 741.26031	787.268	787.267
M+FA-H	C39H64O14	-1	Anemarrhenasaponin III	101.02449, 755.42249, 756.42236	801.429	801.429
M-H	C37H50O20	-0.25	Jionoside B1	95.1173, 160.0154, 175.0396, 193.0492, 273.2992, 276.2350, 300.5021, 456.1511, 682.5361, 813.2821	813.283	813.283
2M-H	C19H18O11	-0.24	Isomangiferin	208.14485, 301.03519, 305.1611, 331.04468, 421.07782, 502.69388	843.163	843.163
M+FA-H	C45H74O18	-0.95	Timosaponin B III	901.48022	947.487	947.487
M+Na	C18H32O16	1.14	Manninotriose	365.10474, 527.15765	527.157	527.158
M+NH4	C21H32O15	0.37	Melittoside	147.0441, 149.7554, 165.0545, 183.0643, 227.0120, 275.9355, 309.0956, 325.3782, 327.1071, 563.6971	542.207	542.208
M+K	C18H32O16	0.74	Gentianose	543.13177	543.131	543.132
M+Na	C26H36O11	0.55	Secoisolariciresinol monoglucoside	547.21454	547.214	547.215
M-H	C36H62O31	-0.51	1,1,1,1-Kestohexaose	89.02456, 101.02441, 179.05612, 341.10892, 989.32074	989.321	989.321
M+NH4	C28H36O13	-0.33	Episyringaresinol 4'-O-beta-D-glncopyranoside	246.1205, 263.7947, 265.1071, 305.2075, 305.2518, 321.7601, 383.1451, 401.1556, 419.1690, 598.2330	598.25	598.25
M+NH4	C28H38O13	0.67	Lyoniresinol 9'-O-glucoside	249.11168, 267.12241	600.264	600.265
M+NH4	C34H46O18	0.26	Acanthoside D	217.0857, 235.0969, 265.1067, 303.7407, 330.1093, 339.1242, 384.4194, 401.1578, 419.1707, 731.7008	760.302	760.302
M+NH4	C30H52O26	0.35	Maltopentaose	91.0393, 97.0285, 127.0391, 145.0494, 163.0599, 289.0908, 325.1123, 343.1216, 487.1670, 505.1723	846.308	846.308
M+Na	C30H52O26	0.23	1F-Fructofuranosylnystose	185.04187, 203.05241, 347.09415, 365.10489, 509.14771, 527.15796, 689.211, 851.26398	851.264	851.264
M+H-H2O	C45H76O19	0.33	Timosaponin BII	163.0599, 167.1064, 173.1323, 255.2102, 273.2206, 399.3250, 417.3351, 579.3886, 741.4413, 903.4946	903.495	903.495
M+Na	C45H76O19	0.74	Officinalisinin I	925.47839, 943.48767	943.486	943.487
M+Na	C36H62O31	0.39	Maltohexaose	185.04153, 347.09406, 365.1048, 509.14816, 527.15796, 689.20923, 1013.31659	1013.32	1013.32
M+Na	C42H72O36	2.47	Fructo-oligosaccharide DP7/GF6	347.09412, 365.10458, 509.14749, 527.15765, 689.21198, 1175.36902	1175.36	1175.37
M-H	C7H6O2	1.65	p-Hydroxybenzaldehyde	121.02932	121.029	121.029
M-H	C2H7NO3S	1.61	Taurine	79.95726, 124.00722	124.007	124.007
M-H	C5H7NO3	0.78	Pyroglutamic acid	128.03514	128.035	128.035
M-H	C5H12N2O2	1.53	L-Ornithine	71.0139, 73.0294, 85.0296, 88.0401, 113.0242, 113.0337, 114.0194, 115.0030, 131.0823, 132.0294	131.082	131.082
M-H	C4H6O5	1.5	Malic acid	71.01374, 72.99303, 89.0244, 115.00351, 133.01404	133.014	133.014
M+H	C6H6N2O	-0.81	Nicotinamide	80.04997, 95.04944, 96.04493, 123.04458, 123.0553, 124.03939	123.055	123.055
M+H	C6H5NO2	-0.81	Niacin	80.04998, 96.04504, 124.03937, 124.05874	124.04	124.039
M-H	C7H6O3	1.46	4-Hydroxybenzoic acid	93.0286, 93.0343, 93.3503, 95.5578, 109.0291, 121.4702, 136.0161, 136.8627, 137.0243, 138.0193	137.024	137.024
M-H	C5H9NO4	1.37	L-Glutamic acid	60.36366, 67.72006, 70.89668, 92.04469, 102.05578, 125.93785, 128.03487, 146.04556, 207.85405, 305.15543	146.046	146.046
M+H	C6H13NO2	0	L-Alloisoleucine	69.07046, 75.78965, 86.09698, 90.90357	132.102	132.102
M-H	C5H4N4O2	1.32	Xanthine	108.02029, 151.02605	151.026	151.026
M+H	C4H8N2O3	0.75	L-Asparagine	62.8629, 74.0243, 76.4541, 80.3603, 88.0393, 89.2902, 99.3755, 102.0918, 105.0699, 134.1170	133.061	133.061
M-H	C8H16O3	1.89	(S)-3-hydroxyoctanoic acid	59.01374, 130.98338, 158.89278, 158.91125, 159.10257	159.102	159.102
M+H	C5H4N4O	0.73	Hypoxanthine	110.03506, 119.03517, 137.04575, 138.05508	137.046	137.046
M-H2O-H	C6H12O6	-1.86	D-Tagatose	59.01372, 71.01378, 73.02941, 85.02943, 89.02445, 92.92787, 95.01379, 101.02428, 113.02432	161.046	161.045
M-H	C8H6O4	1.21	Phthalic acid	96.95998, 96.96941, 121.02934, 164.89508, 165.01903	165.019	165.019
M-H	C8H14O4	1.16	Suberic acid	61.98829, 99.92564, 111.08141, 115.92042, 116.92839, 129.09207, 173.04578, 173.08165	173.082	173.082
M+H	C7H15NO2	1.37	4-Trimethylammoniobutanoic acid	60.08144, 87.04453, 146.11752	146.117	146.117
M+H	C7H19N3	0.68	Spermidine	72.0816, 72.9377, 90.9481, 96.4851, 96.6190, 106.9947, 112.1123, 115.9994, 118.9678, 128.0200	146.165	146.165
M+H	C6H14N2O2	0.68	L-Lysine	105.0048, 117.4985, 127.8067, 130.0872, 147.0445, 148.0393, 148.1123, 157.8922, 163.1350, 169.9952	147.113	147.113
M-H	C9H16O4	1.07	Azelaic acid	125.09696, 187.09732	187.097	187.097
M-H	C7H11NO5	0	N-Acetyl-L-glutamic acid	87.9253, 100.0767, 102.0559, 123.9462, 126.0558, 128.0352, 144.0664, 146.0461, 170.0456, 188.0565	188.056	188.056
M+K	C5H11NO2	0.64	5-Aminovaleric acid	74.097, 110.07153, 130.06282, 156.04196, 156.07487	156.042	156.042
M+H	C6H9N3O2	0.64	L-Histidine	95.06076, 110.07151, 156.07663	156.077	156.077
M-H	C6H8O7	0.52	Citric Acid	85.02945, 87.00868, 111.00866, 129.01923, 191.01959	191.019	191.02
M-H	C7H12O6	0.52	Quinic acid	85.02942, 191.05591	191.056	191.056
M-H	C6H12O7	1.03	Gluconic Acid	75.00865, 87.00867, 99.00861, 129.01915, 160.84183, 177.04013, 195.05077, 195.81068	195.051	195.051
M+H	C6H12O5	0.61	1,5-Anhydrosorbitol	102.0552, 103.0394, 111.0442, 129.0546, 137.0599, 147.0651, 148.1119, 165.0756, 165.1312, 166.0859	165.076	165.076
M+H-H2O	C9H13NO3	3.61	Normetanephrine	74.02425, 121.06493, 137.05969, 148.11201, 149.0596, 166.07202, 166.08609	166.086	166.086
M+H	C9H11NO2	1.2	L-Phenylalanine	120.0809	166.086	166.086
M-H	C10H18O4	0.5	Sebacic Acid	116.92832, 139.11279, 183.10257, 201.11311, 207.96378, 207.98582	201.113	201.113
M+FA-H	C9H8O3	0.48	Phenylpyruvic acid	121.02934, 209.04553	209.045	209.045
M+H	C6H14N4O2	1.14	L-Arginine	60.05626, 70.0657, 112.08725, 116.07078, 130.09743, 158.09222, 175.11877	175.119	175.119
M+Cl	C6H12O6	0.47	alpha-D-glucose	59.01367, 71.01369, 89.02432, 101.02418, 113.02422, 119.03464, 149.04462, 161.04533, 179.056, 215.03256	215.033	215.033
M-H	C11H20O4	1.39	Undecanedioic acid	153.12816, 197.11807, 215.00967, 215.12863	215.128	215.129
M+H-H2O	C10H10O4	3.95	(E)-Ferulic acid	117.03358, 145.02823, 149.05945, 177.05435	177.054	177.054
M-H	C10H18O5	0.92	3-Hydroxysebacic acid	155.10768, 171.10268, 217.10785	217.108	217.108
M-H	C9H17NO5	0.92	D-Pantothenic acid	87.9250, 88.0403, 99.9253, 127.8698, 146.0821, 159.8593, 189.8511, 205.8593, 209.7745, 218.1030	218.103	218.103
M+H	C9H11NO3	1.1	L-Tyrosine	119.04926, 123.04414, 136.07562, 147.04387, 165.05444, 182.08092	182.081	182.081
M+H	C9H20N2O2	1.06	N6,N6,N6-Trimethyl-L-lysine	60.08142, 84.0813, 130.08626, 189.13461, 189.15933	189.159	189.16
M-H	C9H12N2O6	1.23	Uridine	140.0352, 146.9607, 152.0356, 153.0304, 173.9623, 174.9560, 200.0564, 210.0627, 243.0622, 243.9682	243.062	243.062
M+Na	C6H13N3O3	1.01	L-Citrulline	60.08141, 95.06078, 138.05246, 153.06335, 154.1337, 155.0788, 181.0582, 198.08524, 198.12338	198.084	198.085
M+Na	C6H12O6	0.98	D-Fructose	203.05244	203.052	203.052
M+H	C11H12N2O2	1.46	L-Tryptophan	144.08066, 146.05991, 149.02321, 159.09155, 188.07045	205.097	205.097
M+K	C6H12O6	0.91	Inositol	176.1153, 177.0607, 201.0986, 202.1002, 219.0260, 219.0476, 219.0826, 219.1739, 220.0678, 220.1051	219.026	219.026
M-H	C18H32O2	1.07	Bovinic acid	142.99571, 279.23273	279.232	279.233
M-H	C18H34O2	1.42	trans-Vaccenic acid	281.24841	281.248	281.248
M+H	C9H15N3O2S	1.3	Ergothioneine	60.08141, 70.06558, 100.07602, 127.03243, 184.10852, 186.1057, 230.09488, 230.15677, 230.1851	230.095	230.095
2M-H	C5H8O5	1.69	D-Ribonolactone	223.0401, 223.8993, 235.0447, 237.0620, 257.8791, 259.8758, 295.0236, 295.0668, 295.1007, 305.1707	295.066	295.067
M+H	C14H22N2O	1.7	Lidocaine	86.09692, 235.18166	235.18	235.18
M-H	C18H34O3	1.35	Ricinoleic acid	279.23279, 297.24298	297.243	297.243
M+H	C12H16N2O3	1.69	Alanylphenylalanine	120.08086, 142.04959, 146.05986, 166.08614, 191.08153, 191.11736, 213.9218, 237.12526	237.123	237.123
M+FA-H	C10H13N5O4	0.64	Adenosine	128.03523, 134.04697, 156.95929, 166.01317, 185.99367, 192.0224, 200.94917, 266.08844	312.094	312.095
M-H	C18H34O4	0.96	12,13-Dihydroxyoleic acid	201.11307, 313.23807	313.238	313.238
M-H	C10H14N5O7P	1.16	Adenosine 5'-monophosphate	78.95899, 96.96954, 134.04691, 191.01964, 211.0007, 346.0553	346.055	346.055
2M-H	C6H6O6	8.07	trans-Aconitic acid	78.9591, 87.00839, 111.00866, 133.01411, 191.01959, 347.02225, 347.05731	347.02	347.023
M+Na	C12H22O5	1.86	3-hydroxy-dodecanedioic acid	269.13559	269.135	269.136
M+FA-H	C12H22O11	0.77	D-(+)-Trehalose	59.01369, 89.02435, 119.03477, 179.05586, 341.1084	387.114	387.114
M+H	C18H35NO	1.42	Oleamide	83.0860, 95.0860, 97.1015, 111.1173, 135.1168, 149.1325, 247.2418, 265.2523, 282.2786, 283.2823	282.278	282.279
M+H	C10H13N5O5	1.41	Guanosine	152.05656	284.098	284.099
M+Na	C10H12N4O5	1.72	Inosine	159.02762, 291.06937	291.069	291.069
M+H	C12H23NO7	1.7	N-(1-Deoxy-1-fructosyl)leucine	86.09681, 132.10179, 230.13841, 248.14868, 258.133, 276.14371, 294.15472	294.154	294.154
M+H	C11H15N5O3S	2.01	5'-Methylthioadenosine	136.06165, 298.09656, 298.14227, 298.1846	298.096	298.096
M+H	C12H23NO10	2.05	6-(alpha-D-Glucosaminyl)-1D-myo-inositol	85.0289, 91.0393, 97.0288, 127.0389, 145.0494, 163.0599, 271.0814, 289.0910, 325.1119, 342.1411	342.138	342.139
M+H-H2O	C10H14N5O8P	3.47	5'-Guanylic acid	152.05661, 346.05408, 347.09439	346.053	346.054
M+K	C12H22O11	2.1	alpha-lactose	381.07861	381.078	381.079
M+Cl	C24H42O21	-0.57	Stachyose	89.02435, 101.02435, 179.05597, 341.10886, 383.11945, 665.21539, 701.19171, 702.1958	701.192	701.192
M+NH4	C5H5NO	-1.77	3-Hydroxypyridine		113.071	113.071
M-H	C6H12O3	1.53	D-Leucic acid		131.071	131.071
M-H	C4H7NO4	1.51	Iminodiacetic acid		132.03	132.03
M-H	C4H8O5	1.48	D-threonic acid		135.03	135.03
M-H	C9H8O2	1.36	3,4-Dihydro-2H-1-benzopyran-2-one		147.045	147.045
M+H	C6H13NO2	0	6-amino-hexanoic acid		132.102	132.102
M+K	C5H11NO	2.86	Butanamide, 3-methyl-		140.046	140.047
M+K	C3H6N2O2	-1.42	Cycloserine		141.007	141.006
M+FA-H	C4H8O4	1.82	Glycolaldehyde dimer		165.04	165.04
M+H	C7H13NO2	0.69	Stachydrine		144.102	144.102
M+H-H2O	C9H6O3	4.83	7-Hydroxy-4-benzopyrone		145.028	145.028
M+H-H2O	C9H9NO2	4.79	4-Aminocinnamic Acid	72.9375, 79.5818, 83.9306, 90.9481, 99.3076, 107.5246, 118.0652, 121.5868, 145.1468, 146.0597	146.059	146.06
M+H-H2O	C6H13NO4	4.79	1-Deoxynojirimycin		146.08	146.081
M+FA-H	C6H10O3	1.14	3-Methyl-2-oxovaleric acid		175.061	175.061
M+H	C6H13NO3	0.68	Fagomine		148.097	148.097
M+H-H2O	C9H10O3	4.7	Desaminotyrosine		149.059	149.06
M+H	C5H11NO2S	0.67	Penicillamine		150.058	150.058
M-H	C9H11NO3	0.56	DL-m-Tyrosine		180.066	180.067
M-H2O-H	C10H16O4	-2.21	Camphoric acid		181.087	181.087
M-H	C8H8O5	1.09	3-O-Methylgallate		183.03	183.03
M+FA-H	C8H15NO	1.07	Tropine		186.113	186.113
M+Na	C4H8N2O3	0.64	Glycylglycine		155.042	155.043
M-H	C6H10O7	1.04	Galacturonic acid		193.035	193.035
M+H	C8H17NO2	1.25	Aminovaleric acid betaine		160.133	160.133
M+H	C6H10O5	1.84	Levoglucosan		163.06	163.06
M+Na	C7H11NO2	9.14	Arecaidine		164.065	164.067
M+H	C6H13NO4	0.61	Deoxymannojirimycin		164.091	164.092
M+H	C7H9N3O2	0.59	(S)-Spinacine		168.077	168.077
M+FA-H	C6H14O5	0.47	d-Fucitol	59.01373, 71.01372, 89.02435, 101.02428, 119.03477, 193.07156, 211.08211	211.082	211.082
M+Na	C5H12O5	0.57	L-Arabinitol		175.058	175.058
M+Cl	C6H10O6	0.94	Gulonolactone		213.017	213.017
M+H-H2O	C8H10N4O2	-3.95	Caffeine		177.079	177.078
M+Cl	C6H6O7	5.33	Hydroxycitric acid lactone		224.978	224.98
M+H	C8H16N2O3	1.06	Nepsilon-Acetyl-L-lysine		189.123	189.123
M+NH4	C5H7ClN2O3	9.18	Acivicin		196.045	196.047
M+Cl	C7H14O7	2.04	Mannoheptulose		245.042	245.043
M-H	C13H10O5	0.82	Hispidin	151.00354, 245.04538	245.045	245.045
M+H	C12H9NO2	1	Dictamnine		200.07	200.07
M-H	C8H12N2O7	-6.48	L-beta-aspartyl-L-aspartic acid		247.06	247.059
M+NH4	C9H13NO3	0.99	Ginkgotoxin		201.123	201.123
M+Na	C6H13NO5	0.99	(2R,3R,4S,5R)-2-Amino-3,4,5,6-tetrahydroxyhexanal		202.068	202.068
M+Cl	C8H15NO6	0	beta-D-N-Acetylmannosamine		256.059	256.059
M+Cl	C7H14O8	1.92	Glucoheptonic acid		261.037	261.038
M+Na	C7H14O6	1.38	Methyl-beta-galactopyranoside		217.068	217.068
M+H	C8H16N4O3	0.92	N-a-Acetyl-L-arginine		217.129	217.129
M-H	C16H16O4	0.74	Loureirin C	83.0567, 108.0221, 122.5235, 137.5727, 165.0552, 173.3297, 203.1291, 247.5644, 271.0969, 275.6104	271.097	271.097
M-H	C17H24O3	1.45	(1R,4E,9E,11S)-4,12,12-trimethyl-8-oxobicyclo[9.1.0]dodeca-4,9-dien-2-yl acetate		275.164	275.165
M+FA-H	C9H12N2O6	0.35	Spongouridine		289.067	289.068
M+FA-H	C11H20O6	0.68	Crenulatin		293.124	293.124
M+H	C14H21NO2	1.27	N,N,O-Tridesmethylvenlafaxine		236.164	236.164
M+H-H2O	C11H13NO6	4.2	Nicotinic acid riboside		238.07	238.071
M+H	C11H14N2O4	2.09	Glycyltyrosine		239.102	239.102
M+NH4	C12H11N5	6.99	6-Benzylaminopurine		243.132	243.134
M+H	C12H24N2O3	1.22	Leucylleucine		245.185	245.186
M-H	C14H18O8	0.64	Glucovanillin		313.092	313.093
M-H	C19H19NO4	0.93	Cheilanthifoline	119.94647, 129.97618, 208.04626, 294.07709, 305.16928, 309.10065, 324.12396, 325.12848	324.123	324.124
M-H	C14H16O9	0.61	BERGENIN		327.072	327.072
M-H	C16H26O7	0.91	Picrocrocin		329.16	329.16
2M-H	C8H8O4	0.6	Isovanillic acid		335.077	335.077
M-H	C12H18O11	0.59	L-Ascorbic acid-2-glucoside		337.077	337.077
M-H	C12H22O12	1.4	Lactobionic acid		357.103	357.103
M+Na	C15H20N2O	7.86	THERMOPSINE		267.143	267.145
M+H	C10H12N4O5	1.11	Allopurinol riboside		269.087	269.088
M-H2O-H	C18H26O9	3	Methylsyringin		367.137	367.138
M-H2O-H	C16H24O11	0	Shanzhiside		373.113	373.114
M-H	C16H22O10	1.07	Gardoside		373.113	373.114
M+Cl	C12H24O11	2.11	Maltitol		379.1	379.101
M+Na	C10H15N3O5	-3.93	5-Hydroxymethyldeoxycytidine monophosphate		280.093	280.091
M-H	C16H22O11	0.51	Secoxyloganic acid		389.108	389.109
M+Na	C11H15N5O3	-1.74	3-(6-Aminopurin-9-yl)-5-(hydroxymethyl)cyclopentane-1,2-diol		288.108	288.107
M+H	C14H17NO6	-8.44	Prunasin		296.118	296.115
M+	C15H11O7+	2.31	Delphinidin	257.04401, 285.0387, 303.04929, 304.05276	303.048	303.049
M+Na	C10H18O9	1.31	Xylobiose		305.084	305.084
M+H-H2O	C14H19NO8	-5.77	Lithospermoside		312.112	312.11
M+FA-H	C17H26O10	-0.23	Loganin		435.151	435.151
M+NH4	C20H34O2	1.54	Kauran-16,17-Diol		324.289	324.289
M+H	C19H21NO4	2.13	(S)-scoulerine	58.06577, 98.98428, 121.06461, 328.15244, 328.19016, 329.1554, 329.19354	328.153	328.154
M+K	C15H14O6	0.3	Epicatechin		329.042	329.042
M+H	C19H23NO4	0.91	14-Episinomenine		330.169	330.17
M-H2O-H	C21H20O13	9.11	Myricetin 3-galactoside		461.064	461.068
M-H	C22H22O11	0.22	Hispidulin 7-glucoside	257.0437, 284.0317, 285.0405, 305.1352, 305.1771, 328.4857, 420.1390, 451.6343, 461.1100, 462.1138	461.109	461.109
M-H	C21H22O12	6.24	Taxifolin 3'-O-glucoside		465.098	465.101
M+Na	C18H34O4	2.08	Dibutyl decanedioate		337.233	337.234
M-H	C28H38O6	-8.1	Withanolide A		469.267	469.263
M+H	C20H21NO4	1.47	Sinactine		340.153	340.154
M-H	C26H32O8	1.49	19-Oxocinobufotalin		471.201	471.202
M+FA-H	C18H24O12	0	Asperuloside acid		477.125	477.125
M+FA-H	C21H22O10	7.31	Hemiphloin		479.113	479.116
M+Na	C16H22O7	2.86	Raspberry ketone glucoside	118.0433, 187.0603, 268.0971, 283.1034, 283.6054, 327.1446, 348.9918, 349.0882, 349.1245, 349.6267	349.124	349.125
M+FA-H	C20H20O11	5.61	7-O-Methylmangiferin		481.093	481.096
M+Na	C18H21NO5	-5.37	Tazettine		354.135	354.133
M+H-H2O	C21H25NO5	3.67	Corynoxidine		354.168	354.169
M+Na	C18H23NO5	-4.77	Seneciphylline	58.06583, 164.04213, 206.08121, 273.03757, 311.08975, 324.12164, 356.11029, 356.14835, 357.15387	356.15	356.149
M+Na	C12H18O11	-8.31	L-Ascorbic acid 2-glucoside		361.08	361.077
M+H	C20H17NO6	8.96	Capnoidine		368.106	368.11
M+H	C21H23NO5	1.62	alpha-Allocryptopine		370.164	370.164
M+Na	C16H22O9	1.57	Sweroside		381.114	381.115
M+Na	C15H24O10	2.07	Dihydrocatalpol		387.125	387.125
M+H	C17H24O10	7.2	Geniposide		389.139	389.141
M-H	C29H32O11	4.86	Aloeresin D		555.182	555.185
M-H2O-H	C27H34O14	-0.53	Naringin Dihydrochalcone		563.177	563.177
M+H-H2O	C23H28O7	-9.27	Schisandrol B		399.188	399.184
M+FA-H	C22H34O15	5.83	8-Epi-Loganic acid-6'-O-beta-D-glucoside		583.181	583.185
2M-H	C19H20O5	-3.82	Decursin		655.26	655.257
M+Cl	C38H44N2O6	5.61	Neferine		659.282	659.286
M+H-H2O	C20H27NO11	-10	Amygdalin		440.164	440.16
M-H2O-H	C33H40O19	5.41	Robinin		721.19	721.194
M-H2O-H	C33H42O19	-1.11	Troxerutin		723.215	723.214
M+FA-H	C39H62O13	-1.4	Polyphyllin VI		783.419	783.418
M-H	C36H48O20	-1	Jionoside A1	160.01653, 175.04034, 208.32086, 280.03152, 305.16937, 623.21991, 799.26715, 800.26794	799.268	799.267
M+Na	C26H32O11	0.55	Pinoresinol 4-O-beta-D-glucopyranoside		543.183	543.183
M+Na	C27H34O11	0.72	(+)-Phylliroside	305.22699, 557.19843	557.198	557.199
M+NH4	C23H34N3O10P	1.78	Phosphoramidon		561.23	561.231
M+Na	C28H36O13	0.83	(+)-Syringaresinol O-beta-D-glucoside	603.20398	603.204	603.204
M+Na	C29H36O15	1.7	Verbascoside	270.9147, 273.5656, 284.9139, 305.2138, 347.2083, 356.3116, 394.4962, 505.8700, 546.2549, 647.2014	647.192	647.193
M+H-H2O	C24H42O21	1.23	Nystose Trihydrate		649.218	649.218
M+H-H2O	C48H78O19	-0.42	Isoasiaticoside		941.512	941.511
M+Na	C48H82O41	2.24	Fructo-oligosaccharide DP8/GF7		1337.42	1337.42
M+H-H2O	C66H103N17O16S	6.05	Bacitracin		1404.73	1404.74
M+H	C5H9NO2	-1.72	DL-Proline		116.071	116.071
M+H	C4H9NO3	-0.83	DL-Homoserine		120.066	120.066
M+H	C8H8O	-0.83	2-Methylbenzaldehyde	53.03916, 91.04876, 91.05458, 93.07025, 95.0496, 103.05448, 121.06485, 122.05992, 122.06876, 122.09653	121.065	121.065
M+H	C6H6O3	0	2-hydroxyacetylfuran	53.03922, 55.01841, 69.0341, 71.04984, 81.0341, 81.04523, 97.02894, 99.04432, 109.02876, 127.03902	127.039	127.039
M-H	C9H7NO	1.39	Indole-3-carboxaldehyde		144.045	144.045
M+H	C5H14N4	0	Agmatine	60.05625, 72.08138, 89.94039, 97.07665, 114.10275, 131.12914	131.129	131.129
M+H	C5H9NO3	0.76	3-Hydroxyproline		132.065	132.065
M-H	C5H10O5	1.34	D-Apiose	59.0137, 60.0018, 70.1491, 71.0137, 73.0297, 82.4277, 89.0244, 95.0368, 148.9669, 149.0454	149.045	149.045
M-H	C6H9N3O2	1.3	D-Histidine		154.062	154.062
M+NH4	C5H9NO2	0.75	4-Amino-2-methylenebutanoic acid		133.097	133.097
M+H	C4H7NO4	0.75	Aspartic acid		134.045	134.045
M+NH4	C6H12O2	0.75	Methyl (S)-2-Methylbutanoate	102.09167, 134.11745	134.117	134.117
M+H-H2O	C8H11NO2	5.14	Octopamine	91.05476, 109.01068, 119.03552, 119.04924, 136.02153, 136.0618, 136.07527, 137.04578	136.075	136.076
M+FA-H	C6H12O2	1.24	(1R,2R,3S)-3-methylcyclopentane-1,2-diol		161.082	161.082
M+NH4	C6H6O3	0.69	1,2,4-Trihydroxybenzene	64.8703, 70.4081, 83.8324, 91.2254, 98.0602, 107.5019, 116.9713, 144.0651, 144.0800, 158.8472	144.065	144.065
M+FA-H	C8H12O	1.18	2-Cyclooctenone	71.05012, 125.09695, 169.08685	169.087	169.087
M-H	C9H16O3	1.17	threo-5-n-pentyl-4-hydroxy tetrahydrofuran-2-one	102.95672, 115.91991, 127.07598, 171.06668, 171.10246	171.102	171.102
M+H	C5H10N2O3	1.36	DL-Glutamine		147.076	147.076
M-H	C6H5N5O2	0.56	Isoxanthopterin		178.037	178.037
M+H	C5H9NO4	1.35	DL-Glutamate		148.06	148.06
M-H	C9H8O4	1.12	3-Hydroxyphenylpyruvic acid		179.035	179.035
M-H	C9H10O4	0.55	p-hydroxy-coumaric acid		181.05	181.05
M+Na	C5H7NO3	0.66	DL-Pyroglutamic acid		152.032	152.032
M-H2O-H	C10H18O4	-1.64	6,7-dihydroxy-3,7-dimethyloct-2-enoic acid	112.98551, 139.11266, 183.00478, 183.10245	183.103	183.102
M-H	C10H16O3	1.64	rehmapicrogenin		183.102	183.102
M-H	C9H16O4	1.07	2-T-butyl-5-methyl-[1,3]dioxolane-4-carboxylic acid	72.99304, 87.0087, 125.09699, 125.10741, 143.10736, 169.08678, 186.92909, 187.09729	187.097	187.097
M-H	C11H14O3	1.04	Methoxyeugenol	90.93345, 146.92288, 193.08672	193.087	193.087
M+H-H2O	C10H10O3	4.35	(S)-Isosclerone		161.059	161.06
M+FA-H	C8H8O3	0	(6R,7aR)-6-hydroxy-7,7a-dihydro-6H-benzofuran-2-one		197.046	197.046
M+H	C8H9NO3	0.6	3-Hydroxyphenylglycine		168.065	168.065
M+Na	C6H14N2O2	0.59	Lysine		169.095	169.095
2M-H	C5H10O2	1.48	alpha-methyl butyric Acid		203.128	203.129
M-H	C11H13NO3	0.97	corydaldine(tautomericstructure 1)		206.082	206.082
M-H2O-H	C12H18O4	-1.93	Allixin	103.92011, 109.02931, 123.94599, 156.92075, 161.04572, 179.108, 207.10257	207.103	207.102
M+H	C6H11N3O3	0.57	2-Oxoarginine		174.087	174.087
M+FA-H	C6H12O5	0.96	1,5-Anhydro-d-mannitol	85.02943, 87.00872, 89.02433, 127.87046, 129.01923, 159.02959, 159.85992, 165.8439, 209.03003, 209.0665	209.066	209.066
M+H	C13H18	0.57	2,2,6-Trimethyl-1,2,3,4-tetrahydronaphthalene	91.0547, 93.0703, 95.0859, 105.0702, 107.0859, 119.0857, 133.1011, 147.1167, 175.1104, 175.1480	175.148	175.148
M+H	C10H13NO2	1.11	(R)-Salsolinol		180.101	180.102
M+NH4	C11H14O	1.11	2H-1-Benzopyran, 3,4-dihydro-2,2-dimethyl-	60.08138, 121.06486, 180.138	180.138	180.138
M+	C11H18NO+	1.11	Choline phenyl ether iodide	60.0814, 121.06489, 180.13805	180.138	180.138
M-H	C10H14N2O4	0.44	Carbidopa		225.088	225.088
M+H	C9H12O4	1.08	buergerinin g		185.08	185.081
M+H	C7H16N4O2	1.06	l-homoarginine		189.134	189.134
M+FA-H	C10H18O3	1.73	cis-p-menth-2-ene-1α,7,8-triol		231.123	231.123
M+Cl	C12H8OS	-5.53	cis-1-(2-furyl)-4-(2-thienyl)-1-buten-3-yne	90.03484, 150.00174, 174.99696, 235.0005	235.002	235
M+H	C6H14N4O3	1.05	L-erythro-4-Hydroxyarginine		191.113	191.114
M+H	C11H12O3	0.52	4-methoxy-6-[(E)-prop-1-enyl]-1,3-benzodioxole	105.07018, 133.06473, 161.05951, 193.04967, 193.08562	193.086	193.086
M+FA-H	C12H18O2	0.84	2-[(1R)-4-methyl-1-cyclohex-3-enyl]prop-2-enyl acetate	102.95679, 154.06339, 167.1443, 195.13896, 223.02821, 239.12956	239.129	239.129
M-H	C12H18O5	0.83	3-n-butyl-3-hydroxy-4,5,6,7-tetrahydro-6,7-dihydroxy phthalide	104.95364, 197.118, 241.10796	241.108	241.108
M+FA-H	C10H16N2O2	0.83	Cyclo(Pro-Val)		241.119	241.119
M+NH4	C9H12N2O2	1.01	L-2-Amino-3-(4-aminophenyl)propanoic acid	60.08142, 85.02894, 95.06078, 138.05246, 153.06337, 154.13373, 155.07913, 181.05824, 198.0854, 198.12334	198.123	198.124
M+NH4	C12H22O	0.5	Cyclododecanone		200.201	200.201
M+	C13H19N2+	0.98	2-(1H-indol-3-yl)ethyl-trimethylazanium;hydroxide	60.0814, 125.96114, 128.95067, 130.96642, 144.08073, 146.96123, 148.97681, 203.15543, 204.1376	203.154	203.154
2M-H	C6H6O3	0.8	Methyl 2-furoate		251.056	251.056
M+FA-H	C12H14O3	1.19	(z)-6,7-epoxy-6,7-dihydroligustilide	112.9857, 114.9901, 179.1075, 207.1024, 209.5243, 209.5437, 212.2952, 223.0970, 251.0925, 251.1495	251.092	251.092
M+FA-H	C10H9NO4	1.19	2-Butenoic acid, 4-nitrophenyl ester	75.40213, 99.92532, 103.92003, 106.8519, 116.92837, 163.04021, 180.06662, 208.06091	252.051	252.051
M+	C12H20NO2+	0.48	Salicifoline	60.08141, 151.07524, 210.14871	210.149	210.149
M+H	C11H14O4	-0.47	diethylene glycol monobenzoate	134.0365, 147.0440, 149.0596, 151.0755, 167.0702, 168.0733, 179.0698, 209.2173, 211.0960, 211.1157	211.097	211.097
M+H	C12H20O3	0.47	cucurbic acid	127.0779, 133.1010, 135.1159, 149.1321, 161.1322, 179.1427, 210.5600, 213.1098, 213.1439, 213.1836	213.148	213.148
M+NH4	C12H20O2	0.93	alpha-Terpinyl acetate	133.1010, 135.1169, 137.1327, 149.9612, 161.1321, 172.9767, 179.1431, 197.1531, 214.1804, 215.1637	214.18	214.18
M+H	C10H14O5	0.93	buergerinin d		215.091	215.091
M-H	C12H22O6	0.77	(e)-2-hexenyl-beta-d-glucopyranoside	90.93356, 125.09703, 146.92351, 187.09744, 193.04861, 261.03552, 261.13406	261.134	261.134
M+H	C12H12N2O2	0.46	1,2,3,9-tetrahydropyrrolo(2,1-b)quinazolin-1-carboxylicacid	111.0443, 144.08069, 155.07022, 173.08083, 217.10715	217.097	217.097
M+Cl	C12H9NO4	9.77	cheliensisamine	129.97577, 181.00609, 198.03258, 266.02008	266.017	266.02
M+Na	C6H12O7	1.37	(2S,3S,4S,5R)-2,3,4,5,6-pentahydroxyhexanoic acid		219.047	219.047
M-H	C14H12N2O4	9.22	dichotomine b	116.05026, 203.08235, 225.06422, 271.06955	271.067	271.07
M+Na	C11H12N2O2	1.32	pegamine		227.079	227.079
M+NH4	C13H22O2	0.88	(4R)-4-[(3R)-3-hydroxybutyl]-3,5,5-trimethylcyclohex-2-en-1-one	137.0959, 147.1167, 149.1322, 151.1482, 175.1481, 193.1587, 210.1851, 211.1692, 228.1957, 229.1794	228.195	228.196
M-H	C18H36O2	1.41	Methyl 14-methyl-8-hexadecenoate		283.264	283.264
M+Na	C8H16O6	0.87	ethyl a-D-fructofuranoside		231.083	231.084
M+H	C13H14N2O2	0.87	(1R,3R)-1-methyl-2,3,4,9-tetrahydro-1H-$b-carboline-3-carboxylic acid		231.112	231.113
M+FA-H	C17H28O	0.68	Sterol	293.21188	293.212	293.212
M-H	C18H32O3	1.69	9,10-Epoxy-12-octadecenoic acid	295.22742, 305.1463	295.227	295.227
M-H	C18H32O3	1.69	9-hydroxy-10,12-Octadecadienoic acid	277.21689, 295.22748	295.227	295.227
M+Na	C13H24O2	8.93	methyl dodec-11-enoate	118.0864, 235.07866, 236.14888	235.163	235.165
M+H	C14H12N2O2	0.83	beta-carboline-1-propionic acid		241.097	241.097
M+Na	C9H17NO5	1.65	3-[[(2S)-2,4-Dihydroxy-3,3-dimethylbutanoyl]amino]propanoic acid	141.9588, 159.9694, 208.8834, 210.3526, 213.8886, 218.8675, 231.8992, 236.8780, 242.0997, 242.2830	242.099	242.1
M+NH4	C13H22O3	1.23	annuionone e	81.07049, 90.97694, 107.96694, 163.14772, 180.17438, 208.16963, 226.17986	244.19	244.19
M-H2O-H	C14H20O9	-0.96	Leonuriside A	71.01376, 85.02944, 99.00798, 101.02426, 106.04247, 107.05019, 113.02415, 151.03978, 159.02948, 161.04546	313.093	313.093
M-H	C14H20O8	1.9	Cornoside		315.107	315.108
M+NH4	C12H20O4	1.22	dimethyl camphorate	100.11234, 146.11748, 246.16986, 246.24088	246.169	246.17
M-H	C18H36O4	1.59	9,10-dihydroxystearic acid		315.253	315.254
M+Na	C12H18O4	0.8	Senkyunolide N	90.9771, 113.7157, 125.6217, 161.0965, 173.0609, 183.1319, 249.1095, 249.1464, 249.1854, 250.6716	249.109	249.109
M+H	C16H24O2	-0.8	methyl guaia-1(10),11-dien-15-carboxylate	250.17735	249.185	249.185
M+FA-H	C16H10O5	8.56	9-O-Methylcoumestrol	146.93834, 165.01904, 190.92902, 259.06088, 281.04276	327.045	327.048
M-H	C18H32O5	1.22	(12Z,15Z)-9,10,11-Trihydroxy-12,15- Octadecadienoic acid		327.217	327.217
M-H	C10H12N5O6P	1.52	CMP		328.044	328.045
M-H	C18H34O5	0.91	6,7,10-Trihydroxy-8-octadecenoic acid		329.233	329.233
M-H	C13H16O10	0.91	6-Galloylglucose	125.02422, 148.91855, 168.00598, 194.92455, 305.14478, 331.06665	331.067	331.067
M-H	C16H18O8	0.59	3-O-p-Coumaroylquinic acid	93.03451, 163.03996, 173.04538, 191.05603, 337.09271	337.092	337.093
M+H	C16H17NO2	1.17	N-benzoyl tyramine methyl ether	105.0339, 106.8647, 132.2676, 135.0805, 184.4408, 195.2940, 204.9794, 236.5504, 256.1326, 256.2630	256.133	256.133
M-H2O-H	C15H20O10	-0.59	Glucosyringic acid	177.0399, 179.0355, 179.0551, 179.0717, 195.0512, 259.4892, 305.1368, 305.1793, 321.6647, 341.0843	341.088	341.087
M+NH4	C15H26O2	1.56	alpha-Bisabolol oxide B	214.8957, 221.1900, 222.3876, 233.8991, 238.2161, 239.2003, 256.2261, 256.2624, 256.2914, 278.1936	256.226	256.227
M+NH4	C15H26O2	1.56	Pentadecadienoic acid	203.1795, 204.1838, 210.2222, 221.1896, 239.2005, 256.2269, 256.2631, 256.2980, 256.9558, 279.8844	256.226	256.227
M+H	C14H28N2O2	1.94	n-ibdta	120.9873, 127.2077, 140.7014, 158.0314, 194.1910, 208.3909, 222.3877, 233.8969, 240.1953, 257.2217	257.221	257.222
M-H	C10H12N5O7P	1.16	PCG	133.01526, 150.04198, 344.03973	344.039	344.04
M+NH4	C16H16O2	1.55	6-isohexenyl-alpha-naphthoquinone		258.148	258.148
M-H	C15H22O9	1.45	pedicularis-lactone-1-o-beta-d-glucoside	97.9208, 118.8033, 140.9803, 165.0530, 167.3427, 208.9665, 209.5585, 274.5961, 305.1539, 345.0831	345.118	345.119
M-H	C16H26O8	1.74	picrocrocinicacido-β-d-glucopyrinoside	161.0456, 165.0916, 179.0557, 183.1019, 215.9980, 227.2423, 264.6504, 305.1816, 321.1186, 345.1550	345.154	345.155
M+Na	C12H14O5	-7.66	2-Propenoic acid, 3-(3,4,5-trimethoxyphenyl)-	121.02855, 167.0338, 261.0755	261.077	261.075
M-H	C21H25NO4	0.85	11-methoxygelsemamide	293.1036, 295.0964, 305.1445, 308.1280, 321.0749, 322.1447, 324.1223, 339.1468, 354.1709, 355.0992	354.171	354.171
M+H	C15H20O4	1.13	Curcumenolactone C	203.1068, 214.4595, 217.1218, 229.1225, 247.1323, 248.1318, 251.8743, 265.0676, 265.1024, 265.1453	265.143	265.143
M+FA-H	C14H18O8	1.11	Bungeiside B	149.3308, 151.0396, 154.9967, 161.0453, 209.0974, 267.1848, 291.8763, 305.1423, 305.1775, 313.0916	359.098	359.098
M+FA-H	C14H18O8	0.84	6-O-Acetylarbutin	138.03198, 153.05554, 182.02173, 197.04526, 359.09821	359.098	359.098
M+FA-H	C14H18O8	0.56	pseudolaroside C	121.5733, 138.0319, 151.0394, 154.9955, 168.0061, 182.0214, 183.0297, 197.0452, 248.1912, 359.0979	359.098	359.098
M+H	C19H28O	1.83	18-nordehydroabietan-4alpha-ol	161.1325, 173.1327, 209.7669, 215.1801, 238.4504, 255.2105, 256.2130, 273.1687, 273.2209, 274.2250	273.22	273.221
M+FA-H	C15H18O8	1.35	(z)-8-β-d-glucopyranosyloxycinnamicacid	134.037, 177.04031, 193.05038, 195.05074, 371.09793	371.097	371.098
M+Na	C10H13N5O3	-2.19	(2R,3R,4S)-2-(6-aminopurin-9-yl)-4-(hydroxymethyl)oxolan-3-ol	175.1187, 192.0653, 226.0708, 238.0707, 256.0813, 256.1271, 257.1603, 274.0921, 274.1390, 274.1870	274.092	274.092
M+Na	C10H20O7	1.82	2,3-Butanediol glucoside	275.10965	275.109	275.11
M+Na	C9H18O8	1.44	lilioside C		277.089	277.089
M-H	C12H18N2O12	-3.15	coronarian	107.0500, 113.0243, 151.0397, 173.0219, 191.0325, 211.9288, 245.0414, 287.0519, 335.0745, 381.0796	381.081	381.08
M+H	C18H30O2	1.07	alpha-Eleostearic acid		279.231	279.231
M+NH4	C18H30O	1.43	5,9,13-Pentadecatrien-2-one, 6,10,14-trimethyl-		280.263	280.263
M-H	C17H24O10	1.03	Gardoside methyl ester	209.1958, 211.0608, 225.0768, 249.0608, 267.0707, 305.1664, 341.1088, 387.0875, 387.1408, 388.0967	387.129	387.129
M-H	C21H27NO6	-2.06	stephamiersine	200.0092, 208.2097, 208.2318, 269.0804, 305.1717, 312.1215, 327.1410, 340.1539, 342.1681, 389.0851	388.178	388.177
M-H2O-H	C20H24O9	-0.51	7-o-methylaloeresin	165.05539, 175.03972, 193.05032, 195.06613, 341.10342, 374.06149, 389.08463, 390.08844	389.124	389.124
M+FA-H	C20H25NO5	0.74	prometaphanine	206.1172, 239.0537, 261.0371, 297.1356, 312.1605, 313.1635, 337.0548, 372.9368, 405.0400, 420.5753	404.171	404.171
M+Na	C16H32O3	-6.44	Ethyl,alpha-hydroxymyristate	234.9993, 241.1945, 249.2199, 259.2050, 260.2006, 277.2156, 278.2157, 295.0218, 295.2260, 305.2242	295.228	295.226
M+FA-H	C17H22O9	0.48	sinapaldehyde glucoside	192.0417, 207.0487, 207.0664, 208.5910, 210.7761, 269.1029, 304.1642, 305.1567, 371.2895, 415.1615	415.124	415.124
M+H	C18H19NO3	1.68	(-)-N-methylcrotonosine	283.11966, 298.14316, 299.12164	298.143	298.143
M+Na	C16H20O4	-3.68	2,3-dihydro-5,7-dihydroxy-2,6-dimethyl-8-(3-methyl-2-butenyl)-4h-1-benzopyran-4-one	104.10731, 118.08636, 121.06509, 184.06366	299.128	299.127
M-H	C18H26O11	0.48	6-o-methyldeacetylasperulosidicacid methylester	209.0817, 211.7131, 221.0661, 249.5794, 305.1457, 311.0985, 349.0540, 386.2444, 417.0442, 417.1398	417.14	417.14
M-H	C20H22O10	2.61	p-hydroxybenzoyl calleryanin		421.112	421.113
M-H2O-H	C21H36O10	0	L-Linalool 3-[xylosyl-(1->6)-glucoside]	59.01374, 71.0139, 89.02446, 101.02463, 119.03531, 249.11348, 429.21497	429.212	429.212
M+Cl	C20H25ClO6	-0.93	Tripchlorolide	148.9094, 179.0554, 191.0199, 296.9269, 305.1793, 332.9488, 341.1085, 430.9999, 431.1478, 431.9937	431.104	431.104
M-H	C19H28O11	1.16	osmanthuside H	89.02437, 149.04533, 431.15546, 432.15863	431.155	431.155
M+H	C19H19NO3	2.26	Isolaureline	279.10187, 310.10876, 310.14297, 310.20709, 311.12094	310.142	310.143
M+H	C19H18O4	0.96	6-methoxy-2-[2-(3-methoxyphenyl)ethyl]chromone	251.1064, 264.0771, 265.0841, 267.0990, 279.1014, 280.1077, 281.0794, 296.1018, 311.1255, 312.1264	311.127	311.127
M+FA-H	C19H32O8	0.69	Rehmaionoside C		433.207	433.208
M-H	C20H20O11	6.9	4-c-β-d-glucopyranosyl-1,3,6-trihydroxy-7-methoxyxanthone	93.03448, 173.04526, 191.05594, 193.05008, 367.10294, 374.0614, 389.08505, 435.0903	435.087	435.09
M+H	C18H19NO4	0.64	cephalotaxinone	58.0658, 298.10651, 299.11456, 314.13821, 314.1752, 315.14142	314.138	314.138
M+FA-H	C17H30O10	1.82	(e)-2-hexenyl-α-l-arabinopyranosyl-(1→2)-β-d-glucopyranoside		439.18	439.181
M+FA-H	C15H23ClO10	0.68	glutinoside	228.0567, 238.9313, 297.8115, 306.9182, 307.8540, 308.2930, 383.1217, 397.0879, 414.9281, 443.0970	443.096	443.096
M+FA-H	C20H30O8	0.9	massonivesinol	59.01374, 443.19193, 444.19638	443.192	443.192
M+Na	C13H18O8	1.85	3,4-Dihydroxybenzyl alcohol-4-glucoside	85.02892, 127.03886, 145.04973, 226.8924, 325.08871, 325.13092	325.088	325.089
M+FA-H	C18H26O10	0.89	benzyl alcoholβ-d-(2'-o-β-xylopyranosyl)glucopyranoside	101.02428, 161.04576, 208.27939, 269.10205, 284.12961, 285.13242, 389.08551, 401.1445, 447.03888, 447.19321	447.15	447.15
M-H	C26H43NO5	0.89	Deoxycholylglycine	74.02481, 209.09496, 305.17133, 448.30643, 449.30948	448.306	448.307
M+H	C20H22O4	3.06	threo-austrobailignan-5	283.0969, 283.1270, 295.1325, 299.0546, 305.2199, 327.0465, 327.1605, 327.2513, 328.1534, 328.1906	327.157	327.158
M+H	C19H21NO4	1.52	Izoteolin	178.08594, 192.10161, 328.15353, 329.15714	328.153	328.154
M+FA-H	C19H32O9	0	staphylionoside c	101.0239, 170.3136, 237.7366, 269.1400, 305.1654, 308.7430, 389.0882, 403.1994, 449.2027, 450.0259	449.203	449.203
M+H	C19H22O5	2.11	Gibberellin A121	255.1012, 269.1164, 281.1165, 285.1114, 287.1272, 288.1303, 313.1428, 314.1764, 331.1543, 332.1845	331.153	331.153
M+H	C19H22O5	1.51	GA122	253.1212, 255.1010, 281.1171, 285.1117, 286.1129, 287.1273, 288.1311, 313.1429, 331.1733, 332.1780	331.153	331.154
M+NH4	C14H18O8	1.81	Bungeiside A	231.8975, 237.4402, 238.2297, 305.2350, 308.8668, 308.9017, 314.1379, 327.6528, 332.1341, 333.1412	332.133	332.133
M+NH4	C19H22O4	1.81	5-Hydroxy-1,7-bis(4-hydroxyphenyl)heptan-3-one	58.06583, 107.0494, 269.11685, 314.17453, 315.17816, 332.18457	332.184	332.185
M+Cl	C23H20N2O6	-0.22	10-methoxy-20-o-acetylcamptothecin	112.89644, 112.98556, 172.96712, 305.16034, 341.108, 383.0773, 409.09631, 455.06107	455.102	455.102
M+Na	C15H18O7	-1.8	1-(4-Coumaroyl)alpha-rhamnopyranose		333.096	333.095
M+FA-H	C20H28O9	0.44	(2S,3S)- pterosin S- 14- O- β-glucopyranoside	149.06059, 305.15936, 374.06119, 389.086, 457.17163	457.171	457.171
M+FA-H	C19H28O10	0.43	Sayaendoside	101.02415, 207.92493, 269.1026, 305.1629, 415.16083, 416.16351, 461.16522	461.166	461.166
M-H	C26H43NO6	0.86	N-Choloylglycine		464.301	464.301
M+Cl	C22H25NO8	9.01	Oxynarcotine	124.00719, 466.1232	466.119	466.123
M+H	C16H18O8	0.59	1,2,4-trihydroxynaphthalene-4-glucoside	147.04391, 177.05438	339.107	339.107
M+FA-H	C19H25NO10	1.48	Lucuminoside	233.0664, 268.0173, 293.0881, 305.1326, 305.1696, 391.0487, 419.7833, 426.1391, 472.0765, 472.1454	472.145	472.145
M+Na	C18H38O4	-4.1	(2S,3S,4R)-octadecane-1,2,3,4-tetrol	85.02895, 341.26852	341.269	341.268
M+Cl	C20H24O9S	1.26	Lariciresino-9-0-β-Dglucopyranoside	163.06149, 193.05051, 257.04285, 407.0947, 475.0827, 475.18665	475.082	475.083
M+Cl	C28H24O5	3.58	Marchantin A	115.00349, 133.01404	475.128	475.13
M+FA-H	C20H30O10	1.05	Phenethyl rutinoside		475.181	475.182
M+H	C20H23NO4	2.05	(+)-Thaliporphine	58.06578, 192.10161, 297.11066, 342.16937, 343.17206	342.169	342.169
M+H	C20H25NO4	1.74	(S)-Codamine	137.05965, 344.18503, 345.18826	344.184	344.185
M+FA-H	C19H28O11	0.63	Zizybeoside I	101.0240, 125.0242, 149.0451, 191.0562, 233.0661, 293.0873, 305.1461, 431.1547, 432.1628, 477.1579	477.161	477.161
M+FA-H	C20H18O11	5.22	2-(3,4-dihydroxyphenyl)-5,7-dihydroxy-3-[(2R,3R,4S,5R)-3,4,5-trihydroxytetrahydropyran-2-yl]oxy-chromone	93.03445, 173.04532, 191.05595, 193.0502, 367.10309, 374.06082, 389.08548, 390.08847, 479.08154	479.078	479.081
M+NH4	C18H34O5	1.72	9S,12R,13R-trihydroxyoctadec-10E-enoic acid	189.1116, 190.1439, 192.0599, 195.1374, 213.1494, 275.8883, 277.2156, 295.2260, 305.2210, 349.1953	348.273	348.274
M+	C21H22NO4+	2.27	Dehydrocorybulbine	308.12686, 322.10657, 336.12231, 337.13013, 352.11783, 352.15491, 353.15869	352.153	352.153
M-H	C22H18O13	5.73	nyssoside	301.03485, 331.04529, 421.07721, 422.08078	489.062	489.065
M+FA-H	C21H36O10	0	shionoside a	213.35854, 305.17389, 361.18744, 493.22861, 493.3114	493.229	493.229
M+Cl	C24H20O10	-6.16	Gyrophoric acid	173.04526, 191.05588, 193.05009, 367.10275, 374.06165, 389.08508, 435.09033, 457.07239, 503.07715	503.081	503.078
M+FA-H	C21H30O11	0.6	Gein	316.4021, 330.2956, 341.0119, 342.1355, 363.1794, 371.2069, 389.0815, 457.1703, 503.1843, 503.2576	503.176	503.177
M+Na	C12H24N4O7	1.11	Argininyl-fructosyl-glucose_qt		359.153	359.153
M+H	C20H25NO5	1.94	homostephanoline	192.10164, 342.16946, 360.17972	360.179	360.18
M+NH4	C20H24O5	2.21	Myristargenol A	121.4504, 137.0597, 175.0755, 216.2644, 226.9506, 257.6028, 344.1850, 362.1468, 362.1951, 363.1051	362.195	362.195
M+Cl	C28H26O7	0.59	rhinacanthin q	167.02084	509.137	509.137
M+FA-H	C26H28O8	0.58	Jangomolide	305.15121, 423.17908, 467.17047, 468.17163, 513.17535	513.176	513.176
M+NH4	C15H24O9	1.37	Leonuridine	123.0806, 151.0756, 169.0864, 171.3074, 185.8749, 238.4235, 249.8446, 293.9008, 345.9703, 366.1089	366.175	366.175
M+FA-H	C30H46O4	-1.75	11-oxo-kansenonol	112.98547, 255.23242, 323.21991	515.34	515.339
M-H	C23H34O13	1.16	methyl (1S,4aS,7aS)-7-methylene-1-[(2S,3R,4S,5S,6R)-3,4,5-trihydroxy-6-[[(2R,3R,4R,5S,6R)-3,4,5-trihydroxy-6-methyl-tetrahydropyran-2-yl]oxymethyl]tetrahydropyran-2-yl]oxy-4a,5,6,7a-tetrahydro-1H-cyclopenta[d]pyran-4-carboxylate	119.0349, 125.0241, 148.0522, 163.0612, 163.0755, 305.1332, 305.1762, 307.1033, 471.1863, 517.1928	517.192	517.192
M-H	C26H34O11	0.38	(+) isolariciresinol 9-o-β-d-glucopyranoside		521.202	521.203
M+FA-H	C20H30O13	0.76	Kelampayoside A	168.0427, 191.0550, 208.2158, 218.9884, 233.0654, 293.0874, 305.1569, 477.0811, 477.1604, 523.2090	523.166	523.166
M+FA-H	C22H38O11	0	beta -cyclogeraniol diglycoside	141.6279, 163.5194, 251.0903, 305.1504, 332.4068, 361.1669, 382.2835, 387.0667, 477.2339, 523.2315	523.24	523.24
M+H	C20H23NO6	2.14	16-oxoprometaphanine	58.06579, 192.10271, 341.16147, 342.16428, 374.15976	374.158	374.159
M+Na	C20H32O5	8.26	wulingzhic acid	305.22549, 375.21133, 376.21414	375.208	375.211
M-H	C23H30O14	0.57	pikuroside	93.03453, 173.04521, 191.05589, 193.05067, 529.15613, 530.15924	529.156	529.156
M+FA-H	C26H30O9	0.56	12α-hydroxylimonin	151.0403, 190.92877, 305.1553, 423.18188, 423.82477, 485.18036, 531.18689	531.187	531.187
M+NH4	C15H22O10	1.58	(2S,3R,4R,5S,6R)-2-[[(1S,4aS,5R,7aR)-4a,5-dihydroxy-7-methylol-5,7a-dihydro-1H-cyclopenta[c]pyran-1-yl]oxy]-6-methylol-tetrahydropyran-3,4,5-triol	147.0437, 161.9604, 165.0545, 183.0651, 263.9556, 274.0014, 289.9717, 335.9756, 380.1209, 381.0785	380.154	380.155
M+Na	C15H20O10	1.83	3,5-dimethoxy-4-[(2S,3R,4S,5S,6R)-3,4,5-trihydroxy-6-(hydroxymethyl)oxan-2-yl]oxybenzoic acid	383.09399, 384.09726	383.094	383.094
M+FA-H	C22H28O13	4.04	5-methylcoumarin-4-gentiobioside	68.99568, 112.98551, 208.18219, 305.15842, 431.15497, 499.14203	545.147	545.149
M+Cl	C28H42Cl2O4	-5.3	abamagenin	206.89703, 207.92023, 207.94432, 229.53571, 274.88556, 305.15811, 342.87106, 469.18649	547.221	547.218
M+Cl	C31H44O6	5.85	Glyuranolide	112.98545, 411.30484, 479.29236, 480.29599, 547.28009, 548.28363	547.277	547.28
M+FA-H	C24H40O11	-0.18	cuneataside e	89.02436, 101.02403, 191.05734, 371.20367, 387.1427, 503.1701, 503.2493, 504.24924, 549.25128	549.255	549.255
M+FA-H	C25H30O11	0.54	yemuoside ym1	183.2185, 193.0502, 195.0664, 202.7644, 214.5008, 223.8236, 282.0930, 341.1025, 389.1217, 551.1782	551.176	551.177
M-H	C27H36O12	-0.36	Lyoniside	190.0646, 193.0514, 205.0864, 208.0734, 210.3402, 359.1501, 360.1526, 389.1607, 505.2648, 551.2078	551.214	551.214
M-H	C26H34O13	0.18	Osthenol-7-O-beta-D-gentiobioside	305.1415, 305.1770, 343.1180, 391.1394, 392.1444, 538.3023, 547.4041, 553.1185, 553.1953, 554.1955	553.192	553.193
M+H	C24H38O4	1.79	ZINC03860434	57.0706, 71.08599, 113.05997, 149.02324, 167.03392, 212.44275	391.283	391.284
M+FA-H	C26H28O11	0.36	Epimedoside C	104.4262, 134.0373, 169.6376, 193.0507, 209.0660, 317.8212, 340.9196, 385.1137, 503.2000, 561.1630	561.161	561.161
M+FA-H	C26H32O11	0.53	(-)-Pinoresinol	305.14264, 305.18359, 327.12387, 339.12277, 357.13226, 519.24341, 565.19104, 566.19006	565.192	565.192
M-H	C24H38O15	0.53	glansreginin B		565.213	565.214
M+FA-H	C26H34O11	0.18	Icariside E5	329.13901, 341.1387, 359.15091, 521.26666, 567.20618, 568.20923	567.208	567.208
M+FA-H	C21H32O15	0.35	Rehmannioside A	179.0560, 181.0500, 297.8996, 305.1573, 343.1029, 365.8876, 433.8752, 523.1675, 524.1682, 569.1737	569.172	569.172
M+Na	C20H22O7	1.51	(E)-3-[4-[(1R,2R)-2-hydroxy-2-(4-hydroxy-3-methoxy-phenyl)-1-methylol-ethoxy]-3-methoxy-phenyl]acrolein		397.125	397.125
M+NH4	C24H28O4	1.26	Gancaonin U	149.02313, 208.34149, 233.11624, 296.12772, 305.23453, 398.23315	398.232	398.232
M+Na	C20H24O7	1.25	ligusinenoside B_qt	237.06499, 399.14087, 400.14685	399.14	399.141
M+Na	C23H36O4	1.25	Phthalic acid, isobutyl undecyl ester	55.0548, 57.07056, 83.08583, 101.09643, 199.07272, 299.16147, 399.24994, 400.25381	399.25	399.25
M+H	C27H42O2	1.25	beta-Sitosterol-beta-D-glucopyranoside_qt	69.07047, 147.11644, 161.1322, 255.21027, 256.21371, 285.25711, 381.31451, 399.32504, 400.32852	399.325	399.325
M+Na	C20H26O7	0.25	13,14-epoxide 9,11,12-hydroxytriptolide	330.11185, 383.1488, 401.15671, 402.16049	401.157	401.157
M+H	C22H24O7	1	Melafolone	167.0703, 169.0184, 230.7443, 315.0857, 330.1095, 351.1243, 371.1482, 383.1492, 401.1578, 402.1554	401.159	401.159
M+FA-H	C26H36O12	0	menthiafolin	165.05545, 195.06602, 305.16785, 329.13834, 377.15997, 539.21472, 585.13037, 585.21796	585.219	585.219
M+NH4	C19H34O8	1.22	Rehmaionoside A	193.1585, 211.1697, 241.6033, 246.0770, 305.2170, 322.4487, 368.6039, 408.1414, 409.1076, 409.1759	408.258	408.259
M+Na	C19H34O8	1.45	Rehmaionoside B	203.05247, 413.07727, 413.21396	413.213	413.214
M+H	C27H42O3	1.44	ophipogonin D_qt	69.07052, 115.07568, 253.19337, 271.20477, 283.24179, 301.25348, 397.30872, 415.32016, 416.32419	415.32	415.32
M+H	C27H44O3	1.2	24, 25-Dihydroxy VD3	147.11655, 255.21037, 273.22079, 417.33572	417.335	417.336
M+Cl	C35H34N2O6	-3.75	NSC251696	165.05528, 195.06627, 209.08183, 357.13516, 405.15491, 567.20911, 613.21399	613.216	613.213
M+FA-H	C28H28O13	-5.83	Justicidinoside B	319.0641, 349.0749, 383.1193, 409.0957, 451.1066, 481.1192, 503.1608, 511.1272, 571.1490, 617.1559	617.158	617.155
M+Cl	C36H34N2O6	-4.96	menisarine	52.20123, 53.43924, 53.90519, 104.81889, 138.97412, 305.14731, 417.15497	625.217	625.214
M+Cl	C28H35NO13	6.21	glansreginin A	124.00721, 628.17621	628.172	628.176
M+FA-H	C33H30O10	-5.55	dahuribirin a	60.9282, 74.17837, 75.11033, 96.40113, 112.98541, 162.09444, 176.78065, 180.76288, 231.98369, 246.14854	631.189	631.186
M+FA-H	C29H34O13	2.83	scropolioside A_qt	68.99562, 90.11969, 112.98557, 113.15732, 113.60632, 205.18253, 207.86081, 305.16412, 431.09995	635.194	635.196
M+Cl	C34H34O10	2.04	12-benzoxydaphnetoxin	115.00343, 133.01402	637.182	637.183
M+Na	C19H34O9	1.4	(3s,5r,6r,7 e,9s)-megastigman-7-ene-3,5,6,9-tetrol-9-o-β-d-glucopyranoside	429.2095	429.208	429.209
M+FA-H	C29H34O14	4.15	Embinin	196.0784, 209.0325, 209.0553, 301.0340, 305.1690, 331.0464, 389.0831, 463.0891, 583.1282, 584.1252	651.188	651.19
M+Cl	C37H34N2O7	-0.61	Simulanoquinoline	112.97662, 112.98551, 209.63403, 305.13971, 305.1749, 653.17389	653.207	653.206
M+NH4	C24H30O6	1.16	caesaldekarin e	119.08562, 135.08051, 281.13705, 415.21042	432.237	432.238
M+H	C24H16O8	-1.85	Kaempferol 3-p-coumarate	90.05544, 203.05243, 267.04556, 365.10477, 387.08521	433.093	433.093
M+FA-H	C30H36O15	2.64	3'''-o-methylcrenatoside	68.99561, 112.9856, 207.77409, 207.79636, 305.1571	681.2	681.202
M+Na	C15H28O13	1.14	fuzinoside		439.141	439.142
M+NH4	C25H32O6	1.12	20s,21-epoxyresibufogenin 3-formate	119.0857, 135.0806, 137.9258, 209.5916, 281.1393, 305.2292, 319.5800, 331.4978, 415.2128, 446.2513	446.253	446.253
M+FA-H	C32H42O16	-0.69	Dehydrodiconiferyl alcohol 4,gamma'-di-O-beta-D-glucopyanoside	161.8589, 179.0562, 193.1513, 252.5338, 261.0357, 261.8655, 305.1393, 305.1821, 339.1225, 519.1841	727.246	727.246
M-H	C39H64O13	1.62	Timosaponin A-III	101.02431, 577.37506, 739.42859, 740.4314	739.425	739.426
M-H2O-H	C34H44O20	-0.66	3,4-dihydroxyphenylethanol-8-o-[4-o-trans-caffeoyl-β-d-apiofuranosyl(1→3)]-β-d-gluco-pyranosyl-(1→6)]-β-d-glucopyranoside	193.0510, 208.2621, 210.3021, 259.0274, 305.1397, 305.1780, 367.1052, 385.1144, 415.8643, 459.5393	753.225	753.225
M+NH4	C21H20O11	3.22	orobolside	162.07727, 180.08794, 305.23883, 334.0907, 466.13284	466.131	466.133
M+Na	C31H50O2	9.64	STIGMASTEROL ACETATE	143.56192, 250.17726, 332.51755	477.361	477.366
M+NH4	C22H26O11	0.83	[(1aS,1bS,2S,5aR,6S,6aS)-1a-(hydroxymethyl)-2-[(2S,3R,4S,5S,6R)-3,4,5-trihydroxy-6-(hydroxymethyl)oxan-2-yl]oxy-2,5a,6,6a-tetrahydro-1bH-oxireno[5,6]cyclopenta[1,3-c]pyran-6-yl] benzoate	178.08601, 484.18082	484.18	484.181
M+FA-H	C39H64O14	-1.25	(25r)-samogenin 3-o-β-d-glucopyranosyl(1→2)-β-d-galactopyranoside		801.43	801.429
M+H	C29H40O6	1.03	erectquione b	91.05466, 133.10112, 485.28854	485.289	485.289
M+FA-H	C40H60N4O10	0.5	bufotoxins	593.36707, 755.42297, 756.42285	801.428	801.429
M+Na	C30H46O4	-1.82	Ganoderiol B	249.01828, 363.24945, 425.3429, 436.87338, 493.32993	493.331	493.33
M+FA-H	C42H64O15	1.99	glaucogenin c3-o-β-d-cymaropyranosyl-(1→4)-α-l-diginopyranosyl-(1→4)-β-d-thevetopyranoside	112.98557, 807.41541	853.419	853.421
M+H	C18H32O16	1.19	Galactotriose	73.0290, 85.0289, 91.0394, 97.0287, 127.0390, 145.0495, 163.0599, 305.2148, 325.1122, 326.1155	505.175	505.176
M+Na	C28H39NO6	3.54	lycoposerramine o	170.1436, 234.5844, 305.2294, 331.7714, 412.1970, 416.0578, 430.2062, 431.2169, 449.2206, 467.2386	508.263	508.265
M+H-H2O	C26H34O12	1.34	(2S,3R,4S,5S,6R)-2-[4-[(2S,3R,4S)-4-hydroxy-4-[(4-hydroxy-3-methoxyphenyl)methyl]-3-(hydroxymethyl)oxolan-2-yl]-2-methoxyphenoxy]-6-(hydroxymethyl)oxane-3,4,5-triol	103.05441, 131.04904, 137.05951, 161.05954, 163.0752, 305.22498, 311.1282, 494.01517, 521.18506, 522.00842	521.201	521.202
M-H	C46H76O20	-2.01	wattoside c	101.02407, 901.47968, 919.4856, 920.48828, 921.47699, 946.9491, 947.46637, 973.39453	947.49	947.488
M+NH4	C26H34O11	0.56	(+)-Lariciresinol-4-beta-D-glucopyranoside	137.05977, 151.07524, 189.09055, 219.10152, 287.12756, 313.14316, 331.15332	540.243	540.244
M+FA-H	C45H76O20	-0.82	26-o-β-d-glucopyranosyl-(25s)-3β,5β,6α,22ξ,26-pentahydroxyl-5β-furostane 3-o-α-l-rhamnopyranosyl-(1→4)-β-d-glucopyranoside	935.48663	981.493	981.492
M+FA-H	C47H74O19	2.03	Kudinoside B	919.49127, 941.47235, 987.47913	987.477	987.479
M+Na	C25H36O12	-4.17	pratialin a	130.1532, 133.0645, 161.0595, 191.0703, 193.0860, 193.1045, 211.4350, 305.2299, 314.3158, 551.2338	551.215	551.212
M+NH4	C26H36O12	0.54	10-acetoxy-1-acevaltratehydrin	163.0753, 189.0907, 207.1016, 285.1127, 287.1277, 311.1268, 313.1427, 331.1535, 343.1538, 361.1637	558.254	558.254
M+Na	C26H34O12	1.25	(2S,3R,4S,5S,6R)-2-[4-[[(3S,4R,5S)-3-hydroxy-5-(4-hydroxy-3-methoxyphenyl)-4-(hydroxymethyl)oxolan-3-yl]methyl]-2-methoxyphenoxy]-6-(hydroxymethyl)oxane-3,4,5-triol	561.19427	561.193	561.194
M+Na	C30H22O10	-6.02	daphnodorin b	120.96622, 132.96619, 150.97665, 241.00786, 283.01859, 313.0289, 403.06067, 429.09708, 445.07129, 565.11542	565.117	565.114
M+Na	C27H34O12	0.35	Eucommin A		573.194	573.194
M+Na	C27H36O13	0.51	Citrusin B	232.0703, 351.10489, 365.12024, 591.20453	591.204	591.204
M+H	C33H54O9	0	dioseptemloside B	299.1720, 302.7956, 305.2129, 373.9723, 415.3188, 433.3285, 441.4195, 473.6899, 551.0780, 595.3835	595.384	595.384
M+H	C33H54O9	0.17	rhodeasapogenin-3-o-β-d-glucopyranoside	115.0756, 147.1168, 161.1319, 167.1068, 253.1944, 271.2054, 289.2156, 305.2416, 433.3304, 595.3838	595.384	595.384
M+K	C28H28O13	-5.89	JusticidinosideA	305.2096, 313.0274, 325.1088, 326.1165, 365.1051, 403.0608, 445.0732, 527.1581, 543.1326, 565.1109	611.123	611.12
M+Na	C28H38O14	0	picraquassioside C	205.04744, 209.36372, 232.07063, 305.20721, 381.11703, 395.1311, 459.15869, 621.10052, 621.21515	621.215	621.215
M+K	C31H28O13	3.86	hispidulin 7-(6-e-p-coumaroyl-β-d-glucopyra-noside)	365.10513, 527.15784, 647.11285	647.111	647.114
M+H	C39H64O13	0.13	Torvoside C	159.1165, 167.1064, 173.1322, 255.2102, 273.2206, 399.3251, 417.3353, 435.2732, 579.3884, 741.4416	741.442	741.442
M+Na	C39H32O14	-1.61	cernoside	347.09354, 365.10529, 509.14752, 527.15753, 689.21112, 747.17029	747.171	747.17
M+H	C39H64O14	0.4	(5beta,25S)-Spirostan-3beta,15alpha,23alpha-diol-3-O-D-glucopyranosyl-(1-2)-beta-D-galactopyranoside	271.1738, 271.2051, 289.2157, 305.2285, 415.3205, 433.3291, 451.2680, 595.3849, 757.1896, 757.4363	757.436	757.437
M+NH4	C39H66O14	-0.26	26-0-β-D-glucopyranosylfurostane-3(3β,26-diol-3-0-β-D-glucopyranoside	283.2401, 305.2064, 305.2441, 381.3130, 399.3247, 417.3356, 435.3435, 579.3834, 652.3088, 741.4412	776.48	776.479
M+K	C33H42O19	2.56	Narirutin 4'-glucoside	219.02345, 413.08127	781.191	781.193
M+H	C41H47NO15	-0.38	kansuinin d	321.09869, 336.12228, 794.29352	794.302	794.302
M+K	C35H40O19	6.23	kaempferol-3-o-lysimachiatrioside	219.02373, 237.03543, 239.02876, 413.08127, 803.17218	803.17	803.175
M+Na	C42H64O15	2.65	cynatratoside,f	365.10345, 763.42365, 831.41241	831.409	831.412
M+NH4	C42H48N2O18	-5.98	Wilfornine	305.21182, 321.09714, 336.12234, 886.32086	886.335	886.329
M+H	C45H72O18	-0.89	26-o-beta-d-glucopyranosyl-3beta,26-dihydroxy-5-choleslen-16,22-dioxo-3-o-alpha-l-rhamnopyrano-syl-(1-2)-beta-d-glucopyranoside	165.0914, 173.1320, 255.2101, 273.2207, 305.2470, 397.3100, 415.3195, 577.3721, 739.4262, 901.4803	901.481	901.48
M+H	C45H74O18	-0.33	Trigoneoside XIIb	163.0603, 173.1321, 255.2103, 273.2209, 399.3259, 417.3356, 561.3736, 579.3887, 741.4424, 903.4951	903.495	903.495
M+H-H2O	C45H74O20	0.22	macrostemonoside g		917.474	917.475
M+NH4	C45H74O18	-2.5	Yuccoside C	273.2213, 305.2213, 399.3257, 417.3342, 433.3307, 434.3332, 579.3898, 741.4390, 903.4940, 920.4919	920.526	920.524
M+NH4	C45H76O19	-0.11	Trigofoenoside B	255.21062, 273.22122, 417.33591, 579.38904, 903.49628, 904.49921	938.532	938.532
M+H	C51H84O22	0	Trigofoenoside E1	129.0547, 145.0496, 147.0654, 147.1173, 255.2103, 273.2208, 399.3237, 417.3355, 579.3883, 1049.5544	1049.55	1049.55
M+H	C51H84O23	0.47	Trigofoenoside F	273.2208, 305.2126, 325.1120, 399.3253, 417.3351, 435.2741, 579.3889, 741.4424, 903.4969, 1065.5481	1065.55	1065.55
M+H	C56H92O27	1.5	Trigofoenoside G	384.0350, 399.3265, 415.3143, 417.3352, 435.2716, 579.3881, 672.6483, 741.4387, 943.4762, 1197.5901	1197.59	1197.59
M+H	C56H92O28	0.16	Solanigroside F	305.2084, 305.2502, 325.1131, 415.3209, 433.3316, 451.2697, 595.3826, 757.4380, 1051.5289, 1213.5869	1213.58	1213.58
M+H	C4H4N2O2	-1.77	Uracil		113.035	113.035
M+FA-H	C15H10O3	1.41	3-Hydroxyflavone		283.06	283.061
M+FA-H	C15H22O9	0.77	Aucubin		391.124	391.124
M-H2O-H	C21H20O12	9.89	Hyperin	96.96011, 102.95676, 207.7868, 305.16727, 399.06476	445.068	445.073
M-H2O-H	C20H30O12	-0.45	Verbasoside	341.1246, 375.0685, 375.2521, 407.0929, 428.3713, 443.0681, 443.1547, 444.1530, 445.6541, 456.2332	443.156	443.156
