# Supplementary material for: Da‐Bu‐Yin‐Wan and Qian‐Zheng‐San Alleviate Parkinson's Disease by Activating the Keap1/Nrf2/HO‐1 Pathway to Positively Regulate Oxidative Stress
Source: CNS Neurosci Ther. 2025 Dec 9;31(12):e70681. doi: 10.1002/cns.70681 (PMC12686966; doi:10.1002/cns.70681)
Supplement: Supplementary file 3 — Table S2: Pharmacokinetic parameters of 10 major components after oral administration of BYQZF to mice (N = 6). [file CNS-31-e70681-s002.xlsx]

## Sheet: Sheet1
component	formula	group	Cmax	AUC(0-t)	MRT(0-t)
			(ng/L)	(ng/L*h)	(h)
8-Epiloganic acid	C16H24O10	BYQZF	21.27±4.66	89.72±10.34	8.62±2.03
		MPTP+BYQZF	10.78±3.11**	60.98±3.54*	11.85±0.29*
3-Hydroxyflavone	C15H10O3	BYQZF	105.28±14.65	400.86±76.46	5.17±3.67
		MPTP+BYQZF	29.08±7.88***	340.74±51.68	12.97±1.72**
Hyperin	C21H20O12	BYQZF	38.85±10.16	246.78±11.86	10.94±0.64
		MPTP+BYQZF	19.89±3.55**	172.87±29.18	12.22±2.29
Manninotriose	C18H32O16	BYQZF	196.45±18.60	642.38±144.77	5.37±1.63
		MPTP+BYQZF	137.83±15.89**	485.04±62.01*	8.65±0.65**
L-Glutamic acid	C5H9NO4	BYQZF	51.36±7.66	102.19±11.93	4.47±1.61
		MPTP+BYQZF	14.6±0.47***	83.21±11.17*	4.55±1.19
Inositol	C6H12O6	BYQZF	58.23±14.67	319.86±65.75	2.81±0.27
		MPTP+BYQZF	23.92±1.94**	61.54±12.67***	11.19±1.23***
Uracil	C4H4N2O2	BYQZF	230.39±21.94	412.84±75.27	2.01±1.68
		MPTP+BYQZF	39.55±7.62***	165.94±63.8**	2.89±0.17
Mangiferol	C19H18O11	BYQZF	38.49±5.85	371.74±60.68	2.51±1.59
		MPTP+BYQZF	24.73±7.7**	40.49±11.99***	2.81±0.8
Isoacteoside	C29H36O15	BYQZF	248.23±14.76	2797.63±137.67	7.9±0.47
		MPTP+BYQZF	185.27±5.14*	2180±309.7*	8.87±0.83
L-beta-aspartyl-L-aspartic acid	C8H12N2O7	BYQZF	22.74±0.24	18.64±0.96	2.02±2.07
		MPTP+BYQZF	8.87±1.91**	14.24±2.6	2.13±1.32
*P<0.05, **P<0.01, ***P<0.001
